# Supplementary material for: Direct and Indirect Effects of a Glyphosate-Based Herbicide on Spodoptera frugiperda Multiple Nucleopolyhedrovirus (Baculoviridae) on Diet, Maize Plants and Soil
Source: Insects. 2026 Jan 8;17(1):73. doi: 10.3390/insects17010073 (PMC12842484; doi:10.3390/insects17010073)
Supplement: Supplementary file 1 [file insects-17-00073-s001.zip › File S1.xlsx]

## Sheet: Daily wt. larvae
Daily wt. of larvae (mg) and day of pupation
		Control														Diet + herbicide
		Larval wt. (mg)														Larval wt. (mg)
Replicate	Insect no.	Day 0	Day 1	Day 2	Day 3	Day 4	Day 5	Day 6	Day 7	Day 8	Day 9	Day 10		Replicate	Insect no.	Day 0	Day 1	Day 2	Day 3	Day 4	Day 5	Day 6	Day 7	Day 8	Day 9	Day 10	Day 11
1	1	29	45	128	185.2	300.8	486.5	591.4	422.6	268.3	Pupa			1	1	32.6	47	158.8	196.6	404.9	550.1	398	262.9	Pupa
	2	21.5	38.7	107	163.5	315.7	513.2	542.4	345.8	253.9	Pupa				2	35	55.3	156	220.9	390.9	614.8	685	382.7	298.6	Pupa
	3	37.5	56.5	155.2	212.9	390.9	655	493	279.9	Pupa					3	36	49.6	154.6	172.1	451.3	640	438	288.5	Pupa
	4	40.9	64.5	180.1	246.6	413	646.9	419	277.4	Pupa					4	21.6	38.7	98.6	165.6	272.7	509.7	603.9	394.5	280.5	Pupa
	5	N/A													5	27.3	47.4	134.7	194	350	573.3	421.9	258	Pupa
	6	39.3	66.1	162.6	244.1	381.5	602.8	646.3	382.4	312.9	Pupa				6	30.5	49.6	136.9	241.4	375	607.4	647	329.2	286.9	Pupa
	7	21.3	41	105.9	190.1	288	529.6	686.4	372.9	282.8	Pupa				7	N/A
	8	N/A													8	26.8	47.1	133.1	200.2	342.9	521.6	588	354.7	268	Pupa
	9	29.4	49	156.5	227	398.3	678	463.3	301.2	Pupa					9	36.5	57.9	155.2	206	375	530	507.3	322.4	Pupa
	10	22.1	44.4	125.9	198	314.9	526.7	607	354.3	283	Pupa				10	32.5	53.7	158.8	220.9	424	653	394.5	279.7	251.7	Pupa
	11	27.6	53	146.8	218	366.9	659	770.8	410.9	310.4	Pupa				11	N/A
	12	26.2	46	139.6	216	384.7	617.5	496.6	273.3	Pupa					12	16.1	28.1	79	135.8	233	413.7	524	397.4	267.7	Pupa
2	1	24.2	41.5	127.3	204.6	326.5	532.7	619.4	324.2	282.4	Pupa			2	1	37.9	64	181.4	199.4	476.7	669	451.7	316.5	Pupa
	2	23.5	40.9	100.9	172	272.2	484.9	609.2	424.7	268.5	Pupa				2	23.3	42.3	131.4	205	365	611.7	442	259.4	Pupa
	3	34.8	57.7	172.6	247.4	410.9	679.4	722	333.9	280.3	Pupa				3	N/A
	4	N/A													4	16.6	22.3	64	80	191.9	218.2	400	528.4	323.5	234.9	Pupa
	5	22.1	35.8	102.8	170.7	305.3	518.6	632	374.5	264.7	Pupa				5	30.1	48.9	134.1	189	300.4	497	582	291.2	261.8	Pupa
	6	26.7	43.3	116.1	150.5	273.1	478.3	557	367.9	292.3	253.7	Pupa			6	36.9	52.7	151.8	207.5	346.9	560	413.9	257.2	Pupa
	7	27.4	46.2	126.7	178	297.9	508.2	367.3	256.6	Pupa					7	30.2	47.7	118	179.3	284	470	570.9	289.6	257.3	Pupa
	8	27.9	47.6	133.1	209.6	358.8	582.2	632	328.6	276.8	Pupa				8	20.5	36.1	105.8	162	290	502	562.7	311.5	254.1	Pupa
	9	27.8	48.2	107.6	202.5	305.9	518.7	560	333.6	272.3	Pupa				9	29.8	54.1	139.9	193.6	315	539	422	246	Pupa
	10	21.9	37.3	105.5	160.3	296.6	491	600	346	268.8	Pupa				10	21.9	37.4	107.9	171.1	285	498	391	230.9	Pupa
	11	27.6	47.3	166.6	182.3	415	593.7	350	260.9	Pupa					11	N/A
	12	29.5	46.7	152.8	207.3	400.9	612	409	265.5	Pupa					12	19.8	27.1	72.2	82	178	208	288	407.9	542.4	256.8	233.1	Pupa
3	1	37.8	59.9	166.9	222.3	391.1	617.3	461	284.3	Pupa				3	1	26	40.5	86.9	161.5	246	432.5	512.3	282.5	221.6	Pupa
	2	31.5	52.9	141.2	209.9	380.1	617.7	424	275.9	Pupa					2	N/A
	3	34	51.2	146.1	198.7	364.5	604.7	443	292	259.1	Pupa				3	29	51.5	76.4	190	272	390.5	618	368.1	268	Pupa
	4	30.3	48.5	136.6	192.8	372.5	623.6	495	332.3	265.3	Pupa				4	37	74.6	140	258	472	539	300	220.5	Pupa
	5	22.4	38.6	95.1	160.5	274.8	453.3	535	301.6	236.9	Pupa				5	35	47.2	153.8	193.4	422	633.7	439	265.5	Pupa
	6	N/A													6	28	45.3	140	202.7	378	600	414	248.4	Pupa
	7	20.5	40.9	85.9	181.9	223.3	414	567	690.2	316.1	Pupa				7	31.8	56.6	146.7	219.2	394	638	466	404.5	356.4	Pupa
	8	21	35	94.8	168.7	266.3	472.6	563	345.5	279.1	245.6	Pupa			8	24.2	41	111.1	182	317.2	504	559	366.7	304.2	282.9	Pupa
	9	28.9	50	136.7	198.9	334.1	570.5	650	382.6	296.4	Pupa				9	27.3	43.3	119.8	174.2	350	559	396.9	262.1	Pupa
	10	28.7	52.6	139.7	210	370	609.3	435	272.6	Pupa					10	31.9	46.7	138.6	199.6	371	593	353.2	256.7	Pupa
	11	29.4	52.6	139.7	210	370	609.3	486	284	Pupa					11	25	48.9	137.9	207.2	381	602.2	418	256.6	Pupa
	12	23.1	48	127.4	207.6	370	586.4	397	279.6	Pupa					12	27	37.9	126.8	160	362	539.3	391	259.5	Pupa
4	1	34.9	55.8	150.7	225.6	387.9	644.2	483	261.8	Pupa				4	1	38	57.3	180	210	473	650.9	374	287.8	Pupa
	2	28.9	53.7	154.6	218.9	395.3	675.3	718.8	398.3	302.6	Pupa				2	31.9	46.4	131.8	187.2	380	579.2	431.4	256.7	Pupa
	3	23.1	44.4	119.3	193.7	331.4	550.3	640	363.2	278.5	Pupa				3	31.2	49.8	139	198.3	413	619	360.7	273.7	Pupa
	4	31.3	56.5	179.2	213.2	455.8	654.1	467	301.8	Pupa					4	35.4	53	181	201.9	430	614	463	291.5	275.1	Pupa
	5	22.1	39.9	119	172.1	339	536.9	475	288.9	Pupa					5	37	50	154.9	196.8	407	602.7	478	274.9	261.2	Pupa
	6	29.5	53	143.5	219.3	381.4	660	390	244.4	Pupa					6	39.9	60.1	180	223.2	421.7	609	372	270.1	Pupa
	7	33.9	52.9	150.9	214.5	370.9	599	416	270.2	Pupa					7	30.1	41.8	134	187.7	362.3	564	651.6	399.4	299	Pupa
	8	N/A													8	N/A
	9	22.1	37.6	114.6	162	320.3	508	589	326.9	267.5	Pupa				9	36.7	72.6	138.9	265.5	465	587.3	400	251.9	Pupa
	10	33.5	47.8	150.9	166	406.3	599	401	247.3	Pupa					10	40	65.5	196.5	198	458	642.7	357.3	260.6	Pupa
	11	24.4	41.4	119.4	180	355.2	609	660.6	373.9	296.5	Pupa				11	44	68.4	148.8	245	483	626.4	397.4	245.9	Pupa
	12	23.9	42.9	88	178	252	475	620	423.5	284.7	Pupa				12	44.9	77.4	178	291.4	521	591.9	321.6	269.2	Pupa
5	1	N/A												5	1	43	68.7	171.7	263.7	473	581	337.7	269	Pupa
	2	23.7	42.8	93.5	170	275.7	462.1	550	295.5	258.3	Pupa				2	35.9	61.3	167.5	222.3	344	590	345	242.2	Pupa
	3	N/A													3	39	74.1	158	279	520.8	656	380	282.9	Pupa
	4	31.3	60.8	144.5	227.9	376.8	598.7	440	273.5	Pupa					4	39	55.4	167	225	435.4	624.3	410	270.5	Pupa
	5	38.6	61.3	168.9	227.7	441.9	650	455	279.2	Pupa					5	39	75.9	151.1	284	487	591.5	478	273.9	Pupa
	6	22.3	38.2	100.7	171.4	297	497	600	448.6	291.5	Pupa				6	N/A
	7	27.5	47.8	125.2	198.7	353	583.7	662	365.2	268	Pupa				7	42.7	68.6	200	220	517	707.8	400	298.5	Pupa
	8	24	38.9	116.4	176	314.3	560	344	242.4	Pupa					8	32	60	109	188	387	465	321	217.2	Pupa
	9	28.6	43.8	110	181.7	290.6	463	535.4	395.7	269.7	Pupa				9	41.7	68	195	259	440	667.6	466.3	299.7	Pupa
	10	35.7	56.7	154.9	223.8	399.2	633	501	335.4	281.1	Pupa				10	40.5	58.9	163	217	398	625.8	489	372.8	286	Pupa
	11	27.6	44	119.4	185.7	300	481.8	601	321.7	269	Pupa				11	44	90.4	169.8	334	502	619	376	261.2	Pupa
	12	18.3	33.5	90.9	156.6	232.3	445	578	354.3	223.7	Pupa				12	29.9	53.6	128	198	334	510.6	600	303	268.1	Pupa
6	1	19.5	31.5	98.9	149	309	487.5	548	280.7	253.8	Pupa			6	1	19.1	34.5	66.7	132.3	161.1	340	432.3	289.7	207.3	Pupa
	2	17.4	35.2	107.8	172.3	350	589.3	627	343	265.6	Pupa				2	20.5	31.5	72.9	152.3	257.7	362	611.3	447.7	265	Pupa
	3	17.3	34.4	52.5	120	155	200	310	464	567.6	Pupa				3	35.9	50.9	179	220	475.4	680	438	282.1	Pupa
	4	17.6	34	105.9	155	310	480	560	292.6	266.5	Pupa				4	N/A
	5	16.1	26.5	84	138	239	431.6	532	290.4	253.2	Pupa				5	43.9	70	149	223.5	426	565	340	239.9	Pupa
	6	18	29.5	79.5	100.7	275	310	488	613.8	349.9	276.1	Pupa			6	39.5	58	161	230	398	604	429	287.6	Pupa
	7	N/A													7	42	77.9	171.5	306	505	681.3	477	293.2	Pupa
	8	N/A													8	39.8	59.9	188	230	439	667	441	292.7	Pupa
	9	N/A													9	13	18.1	60	128	208	286	497	598.4	327.9	289.4	Pupa
	10	17.1	25.4	86.9	119.8	261	318.3	556.3	697.6	344.8	302.6	Pupa			10	13.5	34.4	112	171	288	512.5	591	408.9	265.3	Pupa
	11	N/A													11	12.8	19.9	69	133	224	338	500	605.4	340.5	290.4	Pupa
	12	24.3	43.8	126.9	207.3	354	593	400	258.6	Pupa					12	12.3	20.6	59.1	81	182.3	214	296	427.3	587.5	333.5	248.9	Pupa
"N/A" indicates larvae that died from unknown causes (probably bacterial deaths) or escaped from plates during the experiment
These larvae were excluded from the study.

## Sheet: Duration larvae, pupal wt, sex
Duration of larval stage (days) and pupal wt. (mg) and sex
Control						Herbicide treated diet
Replicate	Insect no.	Duration larval stage (days)	Pupal wt. (mg)	Sex		Replicate	Insect no.	Duration larval stage (days)	Pupal wt. (mg)	Sex
1	1	9	256.3	female		1	1	8	251.4	male
	2	9	245.3	male			2	9	287.8	female
	3	8	270	male			3	8	275.3	female
	4	8	254.9	male			4	9	269.6	male
	6	9	301.8	male			5	8	246.4	female
	7	9	271.6	male			6	9	277.4	male
	9	8	289	female			8	9	252.7	male
	10	9	267.6	female			9	8	265.2	female
	11	9	292.3	female			10	9	237.3	male
	12	8	261.6	male			12	9	252.8	female
2	1	9	272	female		2	1	8	294	female
	2	9	246.3	male			2	8	248.4	male
	3	9	270	female			4	10	223.5	female
	5	9	258.3	male			5	9	250	male
	6	10	222.5	male			6	8	250.1	male
	7	8	233.9	male			7	9	240.3	female
	8	9	267.1	male			8	9	245.3	male
	9	9	263.6	male			9	8	235.2	male
	10	9	256.3	male			10	8	221.7	female
	11	8	253.2	female			12	11	205.7	female
	12	8	256.2	female		3	1	9	211.8	female
3	1	8	251	male			3	9	258.8	female
	2	8	265.9	male			4	8	210.7	female
	3	9	247.4	male			5	8	252.7	male
	4	9	247.9	male			6	8	236.2	female
	5	9	222.6	male			7	9	326	female
	7	10	271.6	male			8	10	249.5	male
	8	10	229.7	male			9	8	251	female
	9	9	277.4	male			10	8	244.9	female
	10	8	258.7	male			11	8	238.6	male
	11	8	266.7	male			12	8	234	female
	12	8	262.4	male		4	1	8	276.5	female
4	1	8	250.7	male			2	8	246.1	female
	2	9	292.7	female			3	8	249.5	female
	3	9	269.3	female			4	9	263	male
	4	8	289	female			5	9	247.6	male
	5	8	278.5	female			6	8	262.6	male
	6	8	235.2	female			7	9	281.4	female
	7	8	258.1	male			9	8	245.4	female
	9	9	249.8	male			10	8	250	female
	10	8	240	female			11	8	236.4	female
	11	9	282.7	male			12	8	258.8	male
	12	9	267.5	female		5	1	8	260	male
5	2	9	249.2	male			2	8	233.6	male
	4	8	265.1	male			3	8	271	female
	5	8	259.9	male			4	8	260.4	male
	6	9	279.4	male			5	8	261.2	male
	7	9	253.8	male			7	8	271	female
	8	8	243.3	female			8	8	206.6	male
	9	9	258.7	male			9	8	295	male
	10	9	267.5	male			10	9	276.9	male
	11	9	254.4	male			11	8	251.7	male
	12	9	216	female			12	9	257.8	female
6	1	9	244.7	female		6	1	9	198.3	female
	2	9	254.3	female			2	9	251.6	male
	3	11	225	male			3	8	270.2	male
	4	9	248.1	female			5	8	230	male
	5	9	234.8	female			6	8	275.9	male
	6	10	259.7	female			7	8	286.2	male
	10	10	287.1	female			8	8	280	female
	12	8	235.2	female			9	10	273.2	female
							10	9	253.7	female
							11	10	268.5	male
							12	11	222.1	male

## Sheet: Duration of pupal stage
Duration of pupal stage (days)
Control				Herbicide treated
Replicate	Insect no.	Duration of pupal stage (days)		Replicate	Insect no.	Duration of pupal stage (days)
1	1	9		1	1	9
	2	9			2	8
	3	10			3	8
	4	10			4	8
	6	10			5	8
	9	8			6	9
	10	8			8	9
	11	9			9	8
	12	9			10	10
2	1	8			12	9
	3	8		2	1	9
	5	10			2	10
	6	9			4	8
	7	9			5	9
	8	9			6	10
	9	9			7	8
	10	9			8	9
	11	8			9	9
	12	8			10	8
3	1	10			12	8
	2	9		3	1	8
	3	9			3	8
	5	10			4	9
	7	9			5	9
	8	10			6	8
	9	10			8	11
	10	10			9	8
	11	10			10	8
	12	9			11	10
4	1	9			12	8
	2	8		4	1	8
	3	8			2	8
	5	9			3	8
	6	9			4	10
	7	9			5	9
	9	9			6	9
	10	9			7	8
	11	10			9	8
	12	8			10	8
5	2	9			11	8
	4	10			12	9
	6	10		5	1	9
	7	10			2	9
	8	8			3	8
	10	9			4	10
	12	8			5	10
6	1	8			7	8
	2	8			8	10
	3	9			9	10
	4	8			10	9
	5	8			11	9
	6	8			12	9
	10	8		6	1	8
	12	8			2	10
					3	10
					5	9
					6	9
					7	10
					8	8
					9	8
					10	10
					11	9
					12	9

## Sheet: Bioassay herbicide-treated OBs
Bioassay of herbicide-treated OBs vs. water-treated OBs
Treatment	Replicate	Inoculum OB/mL	Virus killed larvae	Total larvae tested
Control	1	0	0	24
OBs in water	1	3000	0	21	*
OBs in water	1	10000	4	24
OBs in water	1	30000	2	24
OBs in water	1	100000	9	24
OBs in water	1	1000000	16	24
OBs in water	1	10000000	24	24
OBs in herbicide	1	3000	0	24
OBs in herbicide	1	10000	3	24
OBs in herbicide	1	30000	3	24
OBs in herbicide	1	100000	9	24
OBs in herbicide	1	1000000	12	24
OBs in herbicide	1	10000000	23	24
Control	2	0	0	24
OBs in water	2	3000	0	24
OBs in water	2	10000	3	24
OBs in water	2	30000	8	23	*
OBs in water	2	100000	11	24
OBs in water	2	1000000	24	24
OBs in water	2	10000000	24	24
OBs in herbicide	2	3000	2	23	*
OBs in herbicide	2	10000	4	24
OBs in herbicide	2	30000	10	24
OBs in herbicide	2	100000	18	24
OBs in herbicide	2	1000000	24	24
OBs in herbicide	2	10000000	24	24
Control	3	0	0	24
OBs in water	3	3000	0	24
OBs in water	3	10000	3	24
OBs in water	3	30000	6	24
OBs in water	3	100000	12	24
OBs in water	3	1000000	23	24
OBs in water	3	10000000	24	24
OBs in herbicide	3	3000	1	23	*
OBs in herbicide	3	10000	1	24
OBs in herbicide	3	30000	2	24
OBs in herbicide	3	100000	9	23	*
OBs in herbicide	3	1000000	24	24
OBs in herbicide	3	10000000	23	24
*values of <24 indicate larvae that escaped or were excluded due to non-specific mortality

## Sheet: time to die, larval wt, OBs
Time of death and larval wt at death in larvae inoculated with SfMNPV OBs alone or in combination with herbicide.
	Virus alone					Virus + herbicide
	Replicate	Larva no.	Time of death (h)	Larval wt at death (mg)		Replicate	Larva no.	Time of death (h)	Larval wt at death (mg)		Treatment/replicate	Count 1	Count 2	Count 3	Average per replicate	Average per larva
	1	1	84	130		1	1	186	377		Virus 1	680000000	760000000	460000000	6.33333e+08	5.27778e+07
		2	108	63			2	84	99		Virus 2	740000000	560000000	680000000	660000000	55000000
		3	90	96			3	108	131		Virus 3	180000000	300000000	255000000	245000000	24500000
		4	228	294			4	60	76		Virus 4	620000000	670000000	570000000	620000000	5.63636e+07
		5	84	112			5	138	200		Virus 5	390000000	370000000	350000000	370000000	3.08333e+07
		6	84	107			6	114	258		Virus+herbicide 1	300000000	270000000	260000000	2.76667e+08	2.30556e+07
		7	114	186			7	138	329		Virus+herbicide 2	330000000	300000000	300000000	310000000	2.58333e+07
		8	108	55			8	84	32		Virus+herbicide 3	700000000	900000000	900000000	8.33333e+08	8.33333e+07
		9	108	85			9	114	126		Virus+herbicide 4	560000000	660000000	520000000	580000000	4.83333e+07
		10	84	134			10	108	124		Virus+herbicide 5	460000000	660000000	630000000	5.83333e+08	4.86111e+07
		11	84	135			11	84	67
		12	108	90			12	60	26
	2	1	84	94		2	1	108	90
		2	84	46			2	84	86
		3	156	292			3	162	330
		4	114	190			4	84	136
		5	90	49			5	60	13
		6	108	81			6	84	47
		7	114	157			7	114	204
		8	114	159			8	84	32
		9	84	131			9	180	417
		10	90	131			10	84	94
		11	84	49			11	108	123
		12	114	86			12	60	36
	3	1	84	113		3	1	84	87
		2	180	273			2	84	163
		3	108	41			3	108	44
		4	84	93			4	66	72
		5	108	46			5	114	151
		6	90	78			6	60	29
		7	114	70			7	N/A
		8	108	103			8	66	54
		9	N/A				9	N/A
		10	84	111			10	84	33
		11	84	144			11	84	110
		12	N/A				12	84	54
	4	1	108	152		4	1	138	260
		2	90	76			2	138	163
		3	84	78			3	84	128
		4	84	159			4	108	40
		5	84	74			5	84	145
		6	84	98			6	156	353
		7	138	323			7	84	96
		8	108	134			8	60	83
		9	180	309			9	114	158
		10	228	260			10	108	46
		11	108	99			11	84	67
		12	N/A				12	114	153
	5	1	84	135		5	1	108	133
		2	84	75			2	138	88
		3	108	79			3	138	266
		4	84	65			4	84	103
		5	114	186			5	84	43
		6	108	123			6	114	158
		7	108	63			7	60	32
		8	114	147			8	138	226
		9	84	123			9	84	96
		10	162	324			10	108	51
		11	84	134			11	84	64
		12	162	320			12	84	77
	N/A indicates that larva did not succumb to polyhedrosis disease.

## Sheet: Virus acquisition on maize
Virus aquisition from maize plants treated with herbicide at 1 day or 6 days prior to the experiment
	At 1 day after herbicide application											At 6 days after herbicide application
		No. of larvae alive at each time point**											No. of larvae alive at each time point**
Treatment	Replicate	day 0*	day 1	day 2	day 3	day 4	day 5	day 6	day 7	day 8		Replicate	day 0*	day 1	day 2	day 3	day 4	day 5	day 6	day 7	day 8
Tween alone	1	12	12	12	12	12	12	12	12	12		1	12	12	12	12	12	12	12	12	12
Tween alone	2	12	12	11	11	11	11	11	11	11		2	12	12	12	12	12	12	12	12	12
Tween alone	3	12	12	12	12	12	12	12	12	12		3	12	12	12	12	12	12	12	12	12
Tween alone	4	12	12	12	12	12	12	12	12	12		4	12	12	12	12	12	12	12	12	12
Tween alone	5	12	12	11	11	11	11	11	11	11		5	12	12	12	12	12	12	12	12	12
Tween alone	6	12	12	11	11	11	11	11	11	11		6	12	12	11	11	11	11	11	11	11
Tween alone	7	12	11	11	11	11	11	11	11	11		7	12	11	11	11	11	11	11	11	11
Tween alone	8	12	12	12	12	12	12	12	12	12		8	12	11	11	11	11	11	11	11	11
Tween alone	9	12	12	12	12	12	12	12	12	12		9	12	11	11	11	11	11	11	11	11
Tween alone	10	12	11	11	11	11	11	11	11	11		10	12	12	12	12	11	11	11	11	11
Tween alone	11	12	11	11	11	11	11	11	11	11		11	12	12	12	12	12	12	12	12	12
Tween alone	12	12	12	12	12	12	12	12	12	12		12	12	12	12	12	12	12	12	12	12
Tween alone	13	12	12	12	12	12	12	12	12	12		13	12	12	12	12	12	12	12	12	12
Tween alone	14	12	12	12	12	12	12	12	12	12		14	12	12	12	12	12	12	12	12	12
Tween alone	15	12	12	12	12	12	12	12	12	12		15	12	12	12	12	12	12	12	12	12
Herbicide alone	1	12	12	12	12	12	12	11	11	11		1	12	11	11	11	11	11	11	11	11
Herbicide alone	2	12	12	11	11	11	11	11	11	11		2	12	12	12	12	12	12	12	12	12
Herbicide alone	3	12	12	12	11	11	11	11	11	11		3	12	11	11	11	11	11	11	11	11
Herbicide alone	4	12	12	11	11	11	11	11	11	11		4	12	12	12	12	12	12	12	12	12
Herbicide alone	5	12	12	11	11	11	11	11	11	11		5	12	12	12	12	12	12	12	12	12
Herbicide alone	6	12	12	12	12	12	12	12	12	12		6	12	12	12	12	12	12	12	12	12
Herbicide alone	7	12	11	11	11	11	11	11	11	11		7	12	12	12	11	11	11	11	11	11
Herbicide alone	8	12	12	12	12	12	12	12	12	12		8	12	11	11	11	11	11	11	11	11
Herbicide alone	9	12	12	12	12	12	12	12	12	12		9	12	12	12	12	12	12	12	12	12
Herbicide alone	10	12	12	11	11	11	11	11	11	11		10	12	12	12	12	12	11	11	11	11
Herbicide alone	11	12	12	12	12	12	12	12	12	12		11	12	12	12	11	11	11	11	11	11
Herbicide alone	12	12	12	12	12	12	12	12	12	12		12	12	12	12	12	12	12	12	12	12
Herbicide alone	13	12	12	12	12	12	12	12	12	12		13	12	12	12	12	12	12	12	12	12
Herbicide alone	14	12	12	12	12	12	12	12	12	12		14	12	12	12	12	12	12	12	12	12
Herbicide alone	15	12	12	12	12	12	12	12	12	12		15	12	12	12	12	12	12	12	12	12
Virus OBs alone	1	12	12	11	5	4	3	3	3	3		1	12	12	10	5	3	2	2	2	2
Virus OBs alone	2	12	12	12	9	7	6	6	6	6		2	12	12	9	3	2	2	2	2	2
Virus OBs alone	3	12	12	10	8	7	7	7	7	7		3	12	12	11	7	3	3	3	3	3
Virus OBs alone	4	12	12	12	8	7	6	6	6	6		4	12	12	12	9	8	8	7	7	7
Virus OBs alone	5	12	12	11	4	4	4	4	4	4		5	12	12	11	7	4	4	4	4	4
Virus OBs alone	6	12	12	11	6	5	4	4	4	4		6	12	12	12	8	5	4	3	3	3
Virus OBs alone	7	12	12	11	10	8	8	8	8	8		7	12	12	10	5	4	4	4	4	4
Virus OBs alone	8	12	12	11	8	7	7	7	7	7		8	12	12	11	6	4	4	3	3	3
Virus OBs alone	9	12	11	9	7	6	6	6	6	6		9	12	11	11	6	3	3	3	3	3
Virus OBs alone	10	12	12	11	10	10	10	10	10	10		10	12	12	12	6	6	5	5	5	5
Virus OBs alone	11	12	12	11	10	8	8	8	8	8		11	12	12	10	7	5	4	4	4	4
Virus OBs alone	12	12	12	10	7	6	5	5	5	5		12	12	12	11	7	7	7	7	7	7
Virus OBs alone	13	12	12	11	7	7	7	7	7	7		13	12	12	9	7	4	4	4	4	4
Virus OBs alone	14	12	12	10	5	5	5	5	5	5		14	12	11	8	7	6	5	4	4	4
Virus OBs alone	15	12	12	12	10	10	10	10	10	10		15	12	11	7	5	3	3	3	3	3
Virus OBs + herbicide	1	12	12	12	6	4	4	4	4	4		1	12	12	10	6	3	3	3	3	3
Virus OBs + herbicide	2	12	12	11	7	6	5	5	5	5		2	12	12	9	4	3	3	3	3	3
Virus OBs + herbicide	3	12	12	12	10	9	9	9	9	9		3	12	11	10	3	1	0	0	0	0
Virus OBs + herbicide	4	12	12	12	9	8	7	6	6	6		4	12	12	12	7	6	6	6	6	6
Virus OBs + herbicide	5	12	11	10	5	4	4	4	4	4		5	12	12	11	6	3	3	3	3	3
Virus OBs + herbicide	6	12	11	10	8	6	6	6	6	6		6	12	12	11	9	6	6	6	6	6
Virus OBs + herbicide	7	12	12	10	9	9	8	8	8	8		7	12	11	9	6	5	5	5	5	5
Virus OBs + herbicide	8	12	12	9	5	4	3	3	3	3		8	12	10	8	4	4	4	4	4	4
Virus OBs + herbicide	9	12	12	11	10	8	7	7	7	7		9	12	12	10	4	3	2	2	2	2
Virus OBs + herbicide	10	12	12	9	7	5	4	4	4	4		10	12	12	9	5	4	3	3	3	3
Virus OBs + herbicide	11	12	12	12	9	6	6	6	6	6		11	12	12	1	7	7	7	7	7	7
Virus OBs + herbicide	12	12	12	11	8	8	7	7	7	7		12	12	12	12	9	9	8	8	8	8
Virus OBs + herbicide	13	12	12	9	5	5	5	5	5	5		13	12	10	7	3	3	3	3	3	3
Virus OBs + herbicide	14	12	12	11	9	9	9	9	9	9		14	12	12	8	6	5	5	5	5	5
Virus OBs + herbicide	15	12	12	9	4	3	3	3	3	3		15	12	12	9	7	5	5	5	5	5
	*Day 0 is the day on which larvae were collected from maize plants (following a 24 h feeding period)
	**No virus deaths were observed in the Tween or herbicide controls

## Sheet: Persistence in soil
	Time: 0			Time: 3 weeks			Time: 6 weeks
Treatment	Virus-killed	Total		Virus-killed	Total		Virus-killed	Total
REPLICATE #1
Water (control)	0	24		0	24		0	24
Glyphosate alone	0	24		0	24		0	24
OB suspension	24	24		24	24		24	24
OBs + glyphosate	24	24		23	23		24	24
REPLICATE #2
Water (control)	0	24		0	23		0	24
Glyphosate alone	0	24		0	24		0	24
OB suspension	24	24		23	24		24	24
OBs + glyphosate	24	24		24	24		24	24
REPLICATE #3
Water (control)	0	24		0	22		0	24
Glyphosate alone	0	24		0	21		0	24
OB suspension	24	24		23	23		23	24
OBs + glyphosate	24	24		24	24		24	24
REPLICATE #4
Water (control)	0	24		0	24		0	24
Glyphosate alone	0	24		0	22		0	24
OB suspension	24	24		24	24		22	22
OBs + glyphosate	24	24		23	23		22	22

## Sheet: Greenhouse temp humidity
Greenhouse climatic data from datalogger
Date (mo/d/yr); time	Temp (°C)	Relative humidity (%)
09/29/25 14:07	23.045	52.254
09/29/25 15:07	24.537	65.696
09/29/25 16:07	22.733	76.211
09/29/25 17:07	21.298	84.952
09/29/25 18:07	20.44	90.458
09/29/25 19:07	19.797	93.261
09/29/25 20:07	19.392	94.67
09/29/25 21:07	18.964	95.421
09/29/25 22:07	18.845	97.445
09/29/25 23:07	18.726	98.08
09/30/25 00:07	18.607	97.742
09/30/25 01:07	18.227	97.08
09/30/25 02:07	18.417	98.386
09/30/25 03:07	18.251	99.065
09/30/25 04:07	18.037	98.693
09/30/25 05:07	18.013	98.348
09/30/25 06:07	18.06	98.695
09/30/25 07:07	17.918	98.681
09/30/25 08:07	18.013	98.69
09/30/25 09:07	19.416	96.878
09/30/25 10:07	25.118	71.649
09/30/25 11:07	26.115	67.266
09/30/25 12:07	26.066	65.579
09/30/25 13:07	25.968	62.203
09/30/25 14:07	25.385	63.943
09/30/25 15:07	25.191	63.694
09/30/25 16:07	25.361	68.585
09/30/25 17:07	24.006	71.975
09/30/25 18:07	22.901	80.778
09/30/25 19:07	21.537	87.277
09/30/25 20:07	20.487	92.854
09/30/25 21:07	19.963	93.97
09/30/25 22:07	19.725	94.95
09/30/25 23:07	19.464	95.192
2025-01-10 00:07:02	19.416	95.727
2025-01-10 01:07:02	19.392	96.003
2025-01-10 02:07:02	19.25	96.276
2025-01-10 03:07:02	19.107	96.265
2025-01-10 04:07:02	18.964	96.543
2025-01-10 05:07:02	18.798	96.53
2025-01-10 06:07:02	18.465	95.383
2025-01-10 07:07:02	17.775	93.597
2025-01-10 08:07:02	17.347	93.118
2025-01-10 09:07:02	18.536	91.129
2025-01-10 10:07:02	23.333	76.152
2025-01-10 11:07:02	22.445	78.457
2025-01-10 12:07:02	26.334	60.597
2025-01-10 13:07:02	31.186	48.903
2025-01-10 14:07:02	29.571	50.133
2025-01-10 15:07:02	27.142	58.488
2025-01-10 16:07:02	24.127	70.624
2025-01-10 17:07:02	22.517	78.31
2025-01-10 18:07:02	22.062	83.484
2025-01-10 19:07:02	21.823	85.062
2025-01-10 20:07:02	20.797	88.612
2025-01-10 21:07:02	20.368	91.203
2025-01-10 22:07:02	20.154	93.057
2025-01-10 23:07:02	19.963	93.27
2025-02-10 00:07:02	19.368	92.793
2025-02-10 01:07:02	18.655	91.917
2025-02-10 02:07:02	18.393	92.315
2025-02-10 03:07:02	18.108	92.3
2025-02-10 04:07:02	17.799	91.876
2025-02-10 05:07:02	17.537	92.066
2025-02-10 06:07:02	17.014	91.641
2025-02-10 07:07:02	16.537	91.235
2025-02-10 08:07:02	16.49	91.814
2025-02-10 09:07:02	17.632	92.276
2025-02-10 10:07:02	23.285	73.601
2025-02-10 11:07:02	28.997	49.625
2025-02-10 12:07:02	25.482	59.572
2025-02-10 13:07:02	22.973	68.022
2025-02-10 14:07:02	27.314	55.596
2025-02-10 15:07:02	26.188	61.67
2025-02-10 16:07:02	24.127	74.057
2025-02-10 17:07:02	23.862	75.451
2025-02-10 18:07:02	22.302	88.324
2025-02-10 19:07:02	20.916	89.095
2025-02-10 20:07:02	19.987	91.777
2025-02-10 21:07:02	19.44	93.24
2025-02-10 22:07:02	18.845	92.764
2025-02-10 23:07:02	18.702	94.877
2025-03-10 00:07:02	18.607	94.367
2025-03-10 01:07:02	18.584	94.614
2025-03-10 02:07:02	18.655	95.133
2025-03-10 03:07:02	18.227	94.341
2025-03-10 04:07:02	17.846	94.072
2025-03-10 05:07:02	17.347	93.342
2025-03-10 06:07:02	16.871	92.871
2025-03-10 07:07:02	16.418	92.214
2025-03-10 08:07:02	16.132	91.996
2025-03-10 09:07:02	17.061	93.101
2025-03-10 10:07:02	22.877	79.391
2025-03-10 11:07:02	28.698	51.839
2025-03-10 12:07:02	30.755	45.243
2025-03-10 13:07:02	30.123	39.175
2025-03-10 14:07:02	27.069	57.263
2025-03-10 15:07:02	24.876	67.352
2025-03-10 16:07:02	23.814	72.957
2025-03-10 17:07:02	23.213	75.808
2025-03-10 18:07:02	24.296	70.6
2025-03-10 19:07:02	22.206	78.91
2025-03-10 20:07:02	20.583	85.081
2025-03-10 21:07:02	19.464	87.836
2025-03-10 22:07:02	19.059	89.216
2025-03-10 23:07:02	18.821	90.05
2025-04-10 00:07:02	18.274	89.36
2025-04-10 01:07:02	17.775	89.511
2025-04-10 02:07:02	17.204	89.333
2025-04-10 03:07:02	16.799	89.162
2025-04-10 04:07:02	16.514	89.642
2025-04-10 05:07:02	16.537	89.81
2025-04-10 06:07:02	16.085	89.146
2025-04-10 07:07:02	15.679	89.295
2025-04-10 08:07:02	16.156	90.847
2025-04-10 09:07:02	17.751	89.185
2025-04-10 10:07:02	23.549	70.552
2025-04-10 11:07:02	28.897	47.996
2025-04-10 12:07:02	31.135	38.842
2025-04-10 13:07:02	32.26	35.538
2025-04-10 14:07:02	31.901	38.838
2025-04-10 15:07:02	27.486	53.027
2025-04-10 16:07:02	25.409	61.876
2025-04-10 17:07:02	24.537	66.54
2025-04-10 18:07:02	22.853	76.878
2025-04-10 19:07:02	21.776	83.283
2025-04-10 20:07:02	20.154	94.471
2025-04-10 21:07:02	19.535	98.154
2025-04-10 22:07:02	19.297	100
2025-04-10 23:07:02	18.94	100
2025-05-10 00:07:02	18.512	100
2025-05-10 01:07:02	18.298	100
2025-05-10 02:07:02	18.203	100
2025-05-10 03:07:02	18.155	100
2025-05-10 04:07:02	17.727	100
2025-05-10 05:07:02	17.489	100
2025-05-10 06:07:02	17.394	100
2025-05-10 07:07:02	17.347	100
2025-05-10 08:07:02	17.347	100
2025-05-10 09:07:02	18.917	100
2025-05-10 10:07:02	23.934	80.721
2025-05-10 11:07:02	25.701	71.439
2025-05-10 12:07:02	30.502	53.19
2025-05-10 13:07:02	26.017	64.648
2025-05-10 14:07:02	24.706	71.575
2025-05-10 15:07:02	25.628	67.161
2025-05-10 16:07:02	25.361	69.781
2025-05-10 17:07:02	24.417	72.187
2025-05-10 18:07:02	23.261	79.92
2025-05-10 19:07:02	22.11	85.178
2025-05-10 20:07:02	21.179	88.307
2025-05-10 21:07:02	20.535	90.281
2025-05-10 22:07:02	20.225	91.007
2025-05-10 23:07:02	19.892	91.377
2025-06-10 00:07:02	19.559	92.165
2025-06-10 01:07:02	19.202	93.453
2025-06-10 02:07:02	19.059	93.676
2025-06-10 03:07:02	18.869	94.634
2025-06-10 04:07:02	18.845	94.632
2025-06-10 05:07:02	18.631	94.124
2025-06-10 06:07:02	18.584	94.868
2025-06-10 07:07:02	18.441	94.858
2025-06-10 08:07:02	18.155	94.336
2025-06-10 09:07:02	19.202	93.453
2025-06-10 10:07:02	25.07	66.242
2025-06-10 11:07:02	30.174	47.068
2025-06-10 12:07:02	30.856	45.845
2025-06-10 13:07:02	27.413	59.496
2025-06-10 14:07:02	28.574	53.512
2025-06-10 15:07:02	27.659	59.943
2025-06-10 16:07:02	26.359	65.359
2025-06-10 17:07:02	24.344	73.774
2025-06-10 18:07:02	23.261	75.571
2025-06-10 19:07:02	22.086	83.067
2025-06-10 20:07:02	21.441	88.623
2025-06-10 21:07:02	20.821	91.03
2025-06-10 22:07:02	20.583	92.427
2025-06-10 23:07:02	20.249	91.589
2025-07-10 00:07:02	19.916	92.606
2025-07-10 01:07:02	19.654	93.481
2025-07-10 02:07:02	19.487	93.471
2025-07-10 03:07:02	19.345	93.694
2025-07-10 04:07:02	18.988	92.991
2025-07-10 05:07:02	18.298	92.31
2025-07-10 06:07:02	17.775	91.875
2025-07-10 07:07:02	17.323	91.655
2025-07-10 08:07:02	17.037	91.447
2025-07-10 09:07:02	17.989	92.504
2025-07-10 10:07:02	25.288	67.126
2025-07-10 11:07:02	30.098	50.542
2025-07-10 12:07:02	28.4	52.154
2025-07-10 13:07:02	28.351	59.086
2025-07-10 14:07:02	25.579	62.967
2025-07-10 15:07:02	24.368	75.691
2025-07-10 16:07:02	25.798	70.664
2025-07-10 17:07:02	24.827	74.894
2025-07-10 18:07:02	23.525	78.665
2025-07-10 19:07:02	22.086	84.704
2025-07-10 20:07:02	21.155	89.1
2025-07-10 21:07:02	20.606	91.605
2025-07-10 22:07:02	20.059	92.19
2025-07-10 23:07:02	19.678	92.809
2025-08-10 00:07:02	19.297	93.232
2025-08-10 01:07:02	19.178	93.684
2025-08-10 02:07:02	19.012	93.673
2025-08-10 03:07:02	18.893	93.666
2025-08-10 04:07:02	18.75	94.132
2025-08-10 05:07:02	18.726	95.138
2025-08-10 06:07:02	18.584	95.94
2025-08-10 07:07:02	18.346	96.203
2025-08-10 08:07:02	18.393	97.095
2025-08-10 09:07:02	19.035	96.846
2025-08-10 10:07:02	19.797	94.447
2025-08-10 11:07:02	20.559	92.215
2025-08-10 12:07:02	20.869	89.764
2025-08-10 13:07:02	20.606	89.93
2025-08-10 14:07:02	20.702	88.768
2025-08-10 15:07:02	20.178	88.917
2025-08-10 16:07:02	19.987	90.997
2025-08-10 17:07:02	19.94	92.184
2025-08-10 18:07:02	19.725	92.812
2025-08-10 19:07:02	19.321	93.929
2025-08-10 20:07:02	19.107	95.981
2025-08-10 21:07:02	19.059	97.152
2025-08-10 22:07:02	19.012	97.779
2025-08-10 23:07:02	18.798	97.759
2025-09-10 00:07:02	18.702	98.077
2025-09-10 01:07:02	18.417	97.407
2025-09-10 02:07:02	18.536	98.397
2025-09-10 03:07:02	18.536	99.455
2025-09-10 04:07:02	18.607	99.834
2025-09-10 05:07:02	18.584	100
2025-09-10 06:07:02	18.465	100
2025-09-10 07:07:02	18.346	100
2025-09-10 08:07:02	18.37	100
2025-09-10 09:07:02	19.178	100
2025-09-10 10:07:02	20.654	99.296
2025-09-10 11:07:02	20.416	92.001
2025-09-10 12:07:02	20.726	92.015
2025-09-10 13:07:02	23.021	82.43
2025-09-10 14:07:02	24.658	75.253
2025-09-10 15:07:02	26.53	63.237
2025-09-10 16:07:02	23.958	72.704
2025-09-10 17:07:02	23.165	79.372
2025-09-10 18:07:02	21.107	86.321
2025-09-10 19:07:02	19.94	91.576
2025-09-10 20:07:02	19.511	94.428
2025-09-10 21:07:02	19.392	96.003
2025-09-10 22:07:02	19.297	96.868
2025-09-10 23:07:02	19.178	97.163
2025-10-10 00:07:02	18.964	97.774
2025-10-10 01:07:02	18.94	98.779
2025-10-10 02:07:02	18.869	99.125
2025-10-10 03:07:02	18.821	99.483
2025-10-10 04:07:02	18.75	99.848
2025-10-10 05:07:02	18.679	99.841
2025-10-10 06:07:02	18.607	99.834
2025-10-10 07:07:02	18.488	99.45
2025-10-10 08:07:02	18.56	99.829
2025-10-10 09:07:02	19.226	99.522
2025-10-10 10:07:02	21.393	96.449
2025-10-10 11:07:02	22.781	81.223
2025-10-10 12:07:02	24.537	72.77
2025-10-10 13:07:02	24.079	76.079
2025-10-10 14:07:02	23.189	79.684
2025-10-10 15:07:02	22.493	84.35
2025-10-10 16:07:02	22.637	84.234
2025-10-10 17:07:02	22.925	83.246
2025-10-10 18:07:02	22.086	84.588
2025-10-10 19:07:02	20.035	91.78
2025-10-10 20:07:02	19.63	94.687
2025-10-10 21:07:02	19.202	94.912
2025-10-10 22:07:02	18.917	95.417
2025-10-10 23:07:02	18.726	95.951
2025-11-10 00:07:02	18.227	95.366
2025-11-10 01:07:02	18.37	97.403
2025-11-10 02:07:02	18.155	96.772
2025-11-10 03:07:02	18.037	96.762
2025-11-10 04:07:02	17.87	96.747
2025-11-10 05:07:02	17.537	96.138
2025-11-10 06:07:02	17.204	96.111
2025-11-10 07:07:02	17.228	96.693
2025-11-10 08:07:02	17.204	96.991
2025-11-10 09:07:02	18.132	96.474
2025-11-10 10:07:02	18.726	95.951
2025-11-10 11:07:02	19.178	94.16
2025-11-10 12:07:02	19.892	89.568
2025-11-10 13:07:02	19.773	89.906
2025-11-10 14:07:02	20.678	89.759
2025-11-10 15:07:02	24.103	70.315
2025-11-10 16:07:02	23.958	69.229
2025-11-10 17:07:02	21.537	81.464
2025-11-10 18:07:02	20.964	83.413
2025-11-10 19:07:02	19.821	89.907
2025-11-10 20:07:02	18.893	91.335
2025-11-10 21:07:02	18.679	93.422
2025-11-10 22:07:02	18.251	92.518
2025-11-10 23:07:02	18.108	92.941
2025-12-10 00:07:02	17.799	93.369
2025-12-10 01:07:02	17.68	95.061
2025-12-10 02:07:02	17.68	96.149
2025-12-10 03:07:02	17.347	95.299
2025-12-10 04:07:02	16.895	94.496
2025-12-10 05:07:02	16.18	93.728
2025-12-10 06:07:02	15.536	93.232
2025-12-10 07:07:02	15.058	92.984
2025-12-10 08:07:02	14.723	92.538
2025-12-10 09:07:02	15.798	93.937
2025-12-10 10:07:02	21.823	71.117
2025-12-10 11:07:02	27.856	50.292
2025-12-10 12:07:02	27.019	51.174
2025-12-10 13:07:02	26.628	52.74
2025-12-10 14:07:02	22.949	66.911
2025-12-10 15:07:02	22.661	69.123
2025-12-10 16:07:02	22.039	73.042
2025-12-10 17:07:02	21.728	78.027
2025-12-10 18:07:02	21.012	80.384
2025-12-10 19:07:02	19.94	85.817
2025-12-10 20:07:02	19.273	90.418
2025-12-10 21:07:02	18.37	90.387
2025-12-10 22:07:02	18.203	93.393
2025-12-10 23:07:02	18.227	93.859
10/13/25 12:07:02 AM	17.704	91.872
10/13/25 01:07:02 AM	17.466	92.267
10/13/25 02:07:02 AM	17.156	89.66
10/13/25 03:07:02 AM	16.156	89.147
10/13/25 04:07:02 AM	15.488	90.116
10/13/25 05:07:02 AM	14.843	89.434
10/13/25 06:07:02 AM	15.034	92.143
10/13/25 07:07:02 AM	15.369	92.573
10/13/25 08:07:02 AM	15.703	92.383
10/13/25 09:07:02 AM	17.133	89.827
10/13/25 10:07:02 AM	19.487	81.743
10/13/25 11:07:02 AM	21.107	70.245
10/13/25 12:07:02 PM	20.845	72.444
10/13/25 01:07:02 PM	21.37	75.995
10/13/25 02:07:02 PM	22.805	66.879
10/13/25 03:07:02 PM	25.944	55.169
10/13/25 04:07:02 PM	23.838	61.125
10/13/25 05:07:02 PM	23.285	67.233
10/13/25 06:07:02 PM	21.847	77.881
10/13/25 07:07:02 PM	20.749	85.198
10/13/25 08:07:02 PM	19.583	83.767
10/13/25 09:07:02 PM	19.035	86.2
10/13/25 10:07:02 PM	18.679	89.873
10/13/25 11:07:02 PM	18.322	91.12
10/14/25 12:07:02 AM	17.918	92.29
10/14/25 01:07:02 AM	17.751	92.921
10/14/25 02:07:02 AM	17.299	92.895
10/14/25 03:07:02 AM	17.347	94.281
10/14/25 04:07:02 AM	17.418	95.042
10/14/25 05:07:02 AM	17.418	95.847
10/14/25 06:07:02 AM	17.109	95.019
10/14/25 07:07:02 AM	16.775	94.995
10/14/25 08:07:02 AM	16.895	95.806
10/14/25 09:07:02 AM	17.823	93.833
10/14/25 10:07:02 AM	23.237	69.52
10/14/25 11:07:02 AM	27.437	53.075
10/14/25 12:07:02 PM	25.385	61.432
10/14/25 01:07:02 PM	22.158	72.798
10/14/25 02:07:02 PM	22.397	74.832
10/14/25 03:07:02 PM	23.021	74.925
10/14/25 04:07:02 PM	21.561	77.573
10/14/25 05:07:02 PM	20.44	82.248
10/14/25 06:07:02 PM	20.416	80.915
10/14/25 07:07:02 PM	19.226	86.328
10/14/25 08:07:02 PM	17.704	89.51
10/14/25 09:07:02 PM	17.228	93.335
10/14/25 10:07:02 PM	16.656	93.758
10/14/25 11:07:02 PM	16.394	94.967
10/15/25 12:07:02 AM	16.466	96.336
10/15/25 01:07:02 AM	16.347	96.041
10/15/25 02:07:02 AM	15.87	94.674
10/15/25 03:07:02 AM	15.775	94.921
10/15/25 04:07:02 AM	15.751	95.178
10/15/25 05:07:02 AM	15.584	95.166
10/15/25 06:07:02 AM	15.178	94.376
10/15/25 07:07:02 AM	14.604	93.626
10/15/25 08:07:02 AM	14.316	93.381
10/15/25 09:07:02 AM	15.44	94.152
10/15/25 10:07:02 AM	20.225	81.618
10/15/25 11:07:02 AM	27.019	48.583
10/15/25 12:07:02 PM	24.223	57.493
10/15/25 01:07:02 PM	21.537	73.959
10/15/25 02:07:02 PM	28.499	43.899
10/15/25 03:07:02 PM	27.733	50.477
10/15/25 04:07:02 PM	23.453	67.025
10/15/25 05:07:02 PM	21.226	82.405
10/15/25 06:07:02 PM	20.249	85.567
10/15/25 07:07:02 PM	19.654	88.437
10/15/25 08:07:02 PM	18.893	91.928
10/15/25 09:07:02 PM	18.417	93.636
10/15/25 10:07:02 PM	17.918	94.568
10/15/25 11:07:02 PM	17.775	96.157
10/16/25 12:07:02 AM	17.68	96.731
10/16/25 01:07:02 AM	17.513	97.327
10/16/25 02:07:02 AM	17.347	97.628
10/16/25 03:07:02 AM	17.156	97.935
10/16/25 04:07:02 AM	17.037	97.924
10/16/25 05:07:02 AM	16.514	96.632
10/16/25 06:07:02 AM	15.846	95.451
10/16/25 07:07:02 AM	15.464	95.692
10/16/25 08:07:02 AM	15.512	95.696
10/16/25 09:07:02 AM	16.347	94.963
10/16/25 10:07:02 AM	26.407	59.31
10/16/25 11:07:02 AM	30.577	44.734
10/16/25 12:07:02 PM	34.501	35.892
10/16/25 01:07:02 PM	35.537	32.92
10/16/25 02:07:02 PM	29.496	46.277
10/16/25 03:07:02 PM	28.847	48.26
10/16/25 04:07:02 PM	28.029	52.047
10/16/25 05:07:02 PM	24.997	65.395
10/16/25 06:07:02 PM	22.685	74.8
10/16/25 07:07:02 PM	21.203	82.6
10/16/25 08:07:02 PM	20.273	87.699
10/16/25 09:07:02 PM	19.821	93.491
10/16/25 10:07:02 PM	19.44	95.457
10/16/25 11:07:02 PM	19.202	97.796
10/17/25 12:07:02 AM	18.988	98.439
10/17/25 01:07:02 AM	18.774	98.763
10/17/25 02:07:02 AM	17.87	93.148
10/17/25 03:07:02 AM	17.109	92.669
10/17/25 04:07:02 AM	16.633	92.643
10/17/25 05:07:02 AM	15.942	93.712
10/17/25 06:07:02 AM	15.464	93.682
10/17/25 07:07:02 AM	15.202	95.137
10/17/25 08:07:02 AM	15.273	95.142
10/17/25 09:07:02 AM	16.609	95.243
10/17/25 10:07:02 AM	26.823	59.145
10/17/25 11:07:02 AM	31.288	45.927
10/17/25 12:07:02 PM	34.264	36.919
10/17/25 01:07:02 PM	37.325	31.465
10/17/25 02:07:02 PM	31.875	43.171
10/17/25 03:07:02 PM	32.906	39.895
10/17/25 04:07:02 PM	27.634	55.283
10/17/25 05:07:02 PM	26.017	64.239
10/17/25 06:07:02 PM	24.103	71.874
10/17/25 07:07:02 PM	22.254	80.986
10/17/25 08:07:02 PM	21.298	86.06
10/17/25 09:07:02 PM	20.773	88.77
10/17/25 10:07:02 PM	20.416	90.64
10/17/25 11:07:02 PM	20.106	92.402
10/18/25 12:07:02 AM	19.987	93.047
10/18/25 01:07:02 AM	19.702	91.565
10/18/25 02:07:02 AM	19.392	90.244
10/18/25 03:07:02 AM	18.488	89.365
10/18/25 04:07:02 AM	17.585	90.72
10/18/25 05:07:02 AM	17.156	91.647
10/18/25 06:07:02 AM	17.156	92.671
10/18/25 07:07:02 AM	16.49	90.323
10/18/25 08:07:02 AM	16.299	91.415
10/18/25 09:07:02 AM	17.727	89.51
10/18/25 10:07:02 AM	27.167	58.398
10/18/25 11:07:02 AM	30.023	49.736
10/18/25 12:07:02 PM	28.798	53.406
10/18/25 01:07:02 PM	34.001	40.239
10/18/25 02:07:02 PM	35.806	36.743
10/18/25 03:07:02 PM	29.772	50.745
10/18/25 04:07:02 PM	27.216	61.663
10/18/25 05:07:02 PM	25.361	69.043
10/18/25 06:07:02 PM	23.501	79.349
10/18/25 07:07:02 PM	22.493	84.58
10/18/25 08:07:02 PM	21.871	88.012
10/18/25 09:07:02 PM	21.417	90.31
10/18/25 10:07:02 PM	21.131	91.43
10/18/25 11:07:02 PM	19.844	89.234
10/19/25 12:07:02 AM	18.821	89.539
10/19/25 01:07:02 AM	18.441	89.529
10/19/25 02:07:02 AM	17.68	89.509
10/19/25 03:07:02 AM	17.061	90.342
10/19/25 04:07:02 AM	16.633	90.866
10/19/25 05:07:02 AM	16.323	91.225
10/19/25 06:07:02 AM	16.537	91.816
10/19/25 07:07:02 AM	16.728	91.243
10/19/25 08:07:02 AM	16.942	90.878
10/19/25 09:07:02 AM	18.726	85.827
10/19/25 10:07:02 AM	28.45	52.405
10/19/25 11:07:02 AM	34.448	38.272
10/19/25 12:07:02 PM	34.871	38.357
10/19/25 01:07:02 PM	35.111	37.715
10/19/25 02:07:02 PM	32.88	44.853
10/19/25 03:07:02 PM	27.118	58.783
10/19/25 04:07:02 PM	21.919	85.061
10/19/25 05:07:02 PM	21.68	86.585
10/19/25 06:07:02 PM	22.949	84.688
10/19/25 07:07:02 PM	22.254	86.45
10/19/25 08:07:02 PM	21.036	91.038
10/19/25 09:07:02 PM	20.487	93.765
10/19/25 10:07:02 PM	20.059	94.218
10/19/25 11:07:02 PM	19.654	95.206
10/20/25 12:07:02 AM	19.416	95.727
10/20/25 01:07:02 AM	18.893	95.15
10/20/25 02:07:02 AM	18.393	94.854
10/20/25 03:07:02 AM	18.227	95.911
10/20/25 04:07:02 AM	18.179	96.19
10/20/25 05:07:02 AM	18.037	95.896
10/20/25 06:07:02 AM	18.037	96.466
10/20/25 07:07:02 AM	17.632	96.433
10/20/25 08:07:02 AM	17.585	96.723
10/20/25 09:07:02 AM	19.273	92.572
10/20/25 10:07:02 AM	20.273	88.294
10/20/25 11:07:02 AM	26.652	59.959
10/20/25 12:07:02 PM	33.922	37.864
10/20/25 01:07:02 PM	30.451	51.273
10/20/25 02:07:02 PM	29.546	48.8
10/20/25 03:07:02 PM	30.704	46.997
10/20/25 04:07:02 PM	28.698	55.187
10/20/25 05:07:02 PM	26.383	64.193
10/20/25 06:07:02 PM	23.862	73.432
10/20/25 07:07:02 PM	22.206	79.987
10/20/25 08:07:02 PM	21.012	86.062
10/20/25 09:07:02 PM	20.201	88.601
10/20/25 10:07:02 PM	19.464	87.691
10/20/25 11:07:02 PM	19.083	89.546
10/21/25 12:07:02 AM	18.488	89.698
10/21/25 01:07:02 AM	17.846	89.349
10/21/25 02:07:02 AM	17.156	89.66
10/21/25 03:07:02 AM	16.609	90.504
10/21/25 04:07:02 AM	16.132	90.137
10/21/25 05:07:02 AM	15.703	90.123
10/21/25 06:07:02 AM	15.369	90.284
10/21/25 07:07:02 AM	15.249	90.28
10/21/25 08:07:02 AM	15.393	92.366
10/21/25 09:07:02 AM	18.108	87.822
10/21/25 10:07:02 AM	25.094	62.385
10/21/25 11:07:02 AM	32.906	37.639
10/21/25 12:07:02 PM	36.155	33.143
10/21/25 01:07:02 PM	31.722	41.125
10/21/25 02:07:02 PM	31.517	42.629
10/21/25 03:07:02 PM	28.103	54.977
10/21/25 04:07:02 PM	28.45	51.994
10/21/25 05:07:02 PM	25.482	64.827
10/21/25 06:07:02 PM	23.814	73.787
10/21/25 07:07:02 PM	22.134	82.081
10/21/25 08:07:02 PM	21.036	86.857
10/21/25 09:07:02 PM	20.44	89.248
10/21/25 10:07:02 PM	20.154	91.585
10/21/25 11:07:02 PM	20.059	91.581
10/22/25 12:07:02 AM	19.94	91.978
10/22/25 01:07:02 AM	19.725	93.032
10/22/25 02:07:02 AM	19.059	93.218
10/22/25 03:07:02 AM	18.869	94.384
10/22/25 04:07:02 AM	18.465	93.874
10/22/25 05:07:02 AM	18.179	94.094
10/22/25 06:07:02 AM	17.846	92.926
10/22/25 07:07:02 AM	17.133	92.886
10/22/25 08:07:02 AM	16.799	92.029
10/22/25 09:07:02 AM	18.179	91.498
10/22/25 10:07:02 AM	27.93	57.325
10/22/25 11:07:02 AM	27.462	55.996
10/22/25 12:07:02 PM	28.4	50.371
10/22/25 01:07:02 PM	30.552	46.144
10/22/25 02:07:02 PM	26.383	61.483
10/22/25 03:07:02 PM	24.634	66.996
10/22/25 04:07:02 PM	23.717	72.102
10/22/25 05:07:02 PM	23.045	76.061
10/22/25 06:07:02 PM	21.776	78.298
10/22/25 07:07:02 PM	20.297	84.623
10/22/25 08:07:02 PM	19.392	89.061
10/22/25 09:07:02 PM	18.679	90.046
10/22/25 10:07:02 PM	18.274	91.118
10/22/25 11:07:02 PM	17.704	90.189
10/23/25 12:07:02 AM	17.133	90.345
10/23/25 01:07:02 AM	16.99	90.88
10/23/25 02:07:02 AM	16.99	90.88
10/23/25 03:07:02 AM	16.704	89.648
10/23/25 04:07:02 AM	15.942	89.301
10/23/25 05:07:02 AM	15.345	89.447
10/23/25 06:07:02 AM	14.795	88.807
10/23/25 07:07:02 AM	14.316	89.261
10/23/25 08:07:02 AM	14.053	89.254
10/23/25 09:07:02 AM	15.798	89.459
10/23/25 10:07:02 AM	26.066	57.394
10/23/25 11:07:02 AM	32.647	33.412
10/23/25 12:07:02 PM	30.831	38.39
10/23/25 01:07:02 PM	31.568	35.577
10/23/25 02:07:02 PM	27.708	51.633
10/23/25 03:07:02 PM	27.437	48.104
10/23/25 04:07:02 PM	27.634	51.447
10/23/25 05:07:02 PM	25.385	58.977
10/23/25 06:07:02 PM	23.333	67.194
10/23/25 07:07:02 PM	22.039	74.872
10/23/25 08:07:02 PM	20.559	82.056
10/23/25 09:07:02 PM	19.821	85.571
10/23/25 10:07:02 PM	19.035	87.125
10/23/25 11:07:02 PM	18.607	88.573
10/24/25 12:07:02 AM	18.274	88.567
10/24/25 01:07:02 AM	17.799	87.257
10/24/25 02:07:02 AM	17.394	87.392
10/24/25 03:07:02 AM	16.799	88.096
10/24/25 04:07:02 AM	16.013	86.465
10/24/25 05:07:02 AM	15.225	86.342
10/24/25 06:07:02 AM	14.604	85.98
10/24/25 07:07:02 AM	14.125	86.103
10/24/25 08:07:02 AM	13.885	86.347
10/24/25 09:07:02 AM	16.013	85.73
10/24/25 10:07:02 AM	26.432	51.154
10/24/25 11:07:02 AM	32.363	30.178
10/24/25 12:07:02 PM	34.951	25.192
10/24/25 01:07:02 PM	34.924	26.833
10/24/25 02:07:02 PM	33.504	27.434
10/24/25 03:07:02 PM	31.135	35.486
10/24/25 04:07:02 PM	26.652	45.541
10/24/25 05:07:02 PM	25.191	52.516
10/24/25 06:07:02 PM	23.309	62.018
10/24/25 07:07:02 PM	21.632	70.797
10/24/25 08:07:02 PM	20.535	82.723
10/24/25 09:07:02 PM	20.154	86.455
10/24/25 10:07:02 PM	19.749	86.855
10/24/25 11:07:02 PM	18.917	79.295
10/25/25 12:07:02 AM	17.775	81.912
10/25/25 01:07:02 AM	16.752	84.053
10/25/25 02:07:02 AM	15.989	85.265
10/25/25 03:07:02 AM	15.56	85.501
10/25/25 04:07:02 AM	15.01	85.393
10/25/25 05:07:02 AM	14.628	86.593
10/25/25 06:07:02 AM	14.029	87.105
10/25/25 07:07:02 AM	13.837	87.503
10/25/25 08:07:02 AM	13.909	87.369
10/25/25 09:07:02 AM	16.275	85.035
10/25/25 10:07:02 AM	26.579	53.063
10/25/25 11:07:02 AM	32.569	36.718
10/25/25 12:07:02 PM	35.164	30.493
10/25/25 01:07:02 PM	36.48	29.308
10/25/25 02:07:02 PM	35.671	31.621
10/25/25 03:07:02 PM	34.001	36.113
10/25/25 04:07:02 PM	29.822	48.785
10/25/25 05:07:02 PM	27.191	59.08
10/25/25 06:07:02 PM	25.288	69.271
10/25/25 07:07:02 PM	23.405	77.02
10/25/25 08:07:02 PM	22.493	82.649
10/25/25 09:07:02 PM	22.039	84.94
10/25/25 10:07:02 PM	20.797	70.256
10/25/25 11:07:02 PM	19.963	73.72
10/26/25 12:07:02 AM	18.917	77.239
10/26/25 01:07:02 AM	17.656	81.068
10/26/25 02:07:02 AM	17.727	80.424
10/26/25 03:07:02 AM	17.704	81.231
10/26/25 04:07:02 AM	17.68	80.505
10/26/25 05:07:02 AM	17.014	78.413
10/26/25 06:07:02 AM	15.584	80.33
10/26/25 07:07:02 AM	14.58	79.132
10/26/25 08:07:02 AM	13.933	77.872
10/26/25 09:07:02 AM	16.323	75.608
10/26/25 10:07:02 AM	27.093	46.993
10/26/25 11:07:02 AM	33.061	37.535
10/26/25 12:07:02 PM	35.431	32.384
10/26/25 01:07:02 PM	34.659	33.955
10/26/25 02:07:02 PM	35.431	33.735
10/26/25 03:07:02 PM	32.234	40.695
10/26/25 04:07:02 PM	28.673	50.309
10/26/25 05:07:02 PM	26.603	58.713
10/26/25 06:07:02 PM	25.07	65.089
10/26/25 07:07:02 PM	22.829	76.202
10/26/25 08:07:02 PM	21.847	81.721
10/26/25 09:07:02 PM	21.465	84.373
10/26/25 10:07:02 PM	20.535	70.154
10/26/25 11:07:02 PM	19.678	72.771
10/27/25 12:07:02 AM	18.679	75.611
10/27/25 01:07:02 AM	17.442	78.709
10/27/25 02:07:02 AM	16.704	77.147
10/27/25 03:07:02 AM	15.727	78.778
10/27/25 04:07:02 AM	15.106	79.362
10/27/25 05:07:02 AM	14.436	80.403
10/27/25 06:07:02 AM	14.077	81.187
10/27/25 07:07:02 AM	13.789	81.765
10/27/25 08:07:02 AM	13.524	80.244
10/27/25 09:07:02 AM	16.085	77.86
10/27/25 10:07:02 AM	26.383	51.907
10/27/25 11:07:02 AM	32.595	34.032
10/27/25 12:07:02 PM	35.35	30.085
10/27/25 01:07:02 PM	36.779	27.674
10/27/25 02:07:02 PM	35.244	29.221
10/27/25 03:07:02 PM	34.132	31.807
10/27/25 04:07:02 PM	30.78	41.377
10/27/25 05:07:02 PM	27.585	54.138
10/27/25 06:07:02 PM	25.993	63.702
10/27/25 07:07:02 PM	23.717	74.959
10/27/25 08:07:02 PM	22.373	80.385
10/27/25 09:07:02 PM	21.799	83.179
10/27/25 10:07:02 PM	20.726	73.029
10/27/25 11:07:02 PM	19.059	72.433
10/28/25 12:07:02 AM	18.607	72.011
10/28/25 01:07:02 AM	18.227	73.753
10/28/25 02:07:02 AM	16.99	78.157
10/28/25 03:07:02 AM	16.871	78.104
10/28/25 04:07:02 AM	16.251	80.439
10/28/25 05:07:02 AM	15.608	81.758
10/28/25 06:07:02 AM	14.819	81.965
10/28/25 07:07:02 AM	14.22	82.601
10/28/25 08:07:02 AM	14.005	82.089
10/28/25 09:07:02 AM	16.609	77.098
10/28/25 10:07:02 AM	26.456	50.507
10/28/25 11:07:02 AM	32.673	29.433
10/28/25 12:07:02 PM	35.431	28.175
10/28/25 01:07:02 PM	35.94	26.319
10/28/25 02:07:02 PM	35.217	30.58
10/28/25 03:07:02 PM	32.544	32.079
10/28/25 04:07:02 PM	28.326	42.507
10/28/25 05:07:02 PM	26.017	47.252
10/28/25 06:07:02 PM	23.862	58.711
10/28/25 07:07:02 PM	22.397	71.476
10/28/25 08:07:02 PM	20.583	79.777
10/28/25 09:07:02 PM	19.368	78.696
10/28/25 10:07:02 PM	18.274	78.988
10/28/25 11:07:02 PM	17.846	75.492
10/29/25 12:07:02 AM	17.466	73.235
10/29/25 01:07:02 AM	16.371	74.03
10/29/25 02:07:02 AM	15.13	75.49
10/29/25 03:07:02 AM	13.861	77.081
10/29/25 04:07:02 AM	13.356	76.753
10/29/25 05:07:02 AM	12.898	77.676
10/29/25 06:07:02 AM	12.995	78.617
10/29/25 07:07:02 AM	12.657	81.266
10/29/25 08:07:02 AM	12.85	83.288
10/29/25 09:07:02 AM	16.132	79.495
10/29/25 10:07:02 AM	26.603	49.096
10/29/25 11:07:02 AM	29.496	32.9
10/29/25 12:07:02 PM	32.828	27.283
10/29/25 01:07:02 PM	32.08	28.756
10/29/25 02:07:02 PM	29.221	33.857
10/29/25 03:07:02 PM	23.405	45.734
10/29/25 04:07:02 PM	26.432	35.173
10/29/25 05:07:02 PM	22.757	41.183
10/29/25 06:07:02 PM	20.511	44.477
10/29/25 07:07:02 PM	19.297	48.109
10/29/25 08:07:02 PM	17.656	64.237
10/29/25 09:07:02 PM	16.466	72.045
10/29/25 10:07:02 PM	15.631	76.521
10/29/25 11:07:02 PM	15.225	77.876
10/30/25 12:07:02 AM	14.723	78.474
10/30/25 01:07:02 AM	14.005	79.927
10/30/25 02:07:02 AM	13.933	80.509
10/30/25 03:07:02 AM	14.101	81.185
10/30/25 04:07:02 AM	13.837	81.2
10/30/25 05:07:02 AM	14.077	83.152
10/30/25 06:07:02 AM	14.436	83.812
10/30/25 07:07:02 AM	14.723	82.402
10/30/25 08:07:02 AM	14.604	84.629
10/30/25 09:07:02 AM	15.082	83.893
10/30/25 10:07:02 AM	16.013	78.559
10/30/25 11:07:02 AM	16.728	75.411
10/30/25 12:07:02 PM	19.226	66.896
10/30/25 01:07:02 PM	19.44	64.422
10/30/25 02:07:02 PM	21.274	58.297
10/30/25 03:07:02 PM	19.654	64.138
10/30/25 04:07:02 PM	18.298	68.786
10/30/25 05:07:02 PM	16.942	76.779
10/30/25 06:07:02 PM	16.013	82.988
10/30/25 07:07:02 PM	15.679	85.499
10/30/25 08:07:02 PM	15.178	87.651
10/30/25 09:07:02 PM	14.556	88.502
10/30/25 10:07:02 PM	14.604	87.784
10/30/25 11:07:02 PM	14.604	88.956
10/31/25 12:07:02 AM	14.508	89.425
10/31/25 01:07:02 AM	14.34	89.745
10/31/25 02:07:02 AM	13.428	87.234
10/31/25 03:07:02 AM	12.633	86.351
10/31/25 04:07:02 AM	12.004	86.844
10/31/25 05:07:02 AM	11.519	86.843
10/31/25 06:07:02 AM	11.178	87.351
10/31/25 07:07:02 AM	10.959	87.349
10/31/25 08:07:02 AM	10.788	87.61
10/31/25 09:07:02 AM	14.005	82.699
10/31/25 10:07:02 AM	23.717	53.516
10/31/25 11:07:02 AM	29.321	37.259
10/31/25 12:07:02 PM	31.39	34.402
10/31/25 01:07:02 PM	28.648	38.119
10/31/25 02:07:02 PM	32.132	32.585
10/31/25 03:07:02 PM	25.167	46.667
10/31/25 04:07:02 PM	21.752	61.344
10/31/25 05:07:02 PM	19.535	73.452
10/31/25 06:07:02 PM	18.584	79.247
10/31/25 07:07:02 PM	17.727	83.819
10/31/25 08:07:02 PM	17.371	86.59
10/31/25 09:07:02 PM	17.156	87.391
10/31/25 10:07:02 PM	16.895	87.952
10/31/25 11:07:02 PM	16.752	89.161
2025-01-11 00:07:02	16.633	89.159
2025-01-11 01:07:02	16.204	82.161
2025-01-11 02:07:02	15.178	81.695
2025-01-11 03:07:02	14.508	80.179
2025-01-11 04:07:02	13.717	82.533
2025-01-11 05:07:02	12.778	82.573
2025-01-11 06:07:02	12.053	83.785
2025-01-11 07:07:02	11.373	84.492
2025-01-11 08:07:02	11.008	85.778
2025-01-11 09:07:02	14.58	80.102
2025-01-11 10:07:02	25.118	46.302
2025-01-11 11:07:02	31.059	32.264
2025-01-11 12:07:02	33.582	26.291
2025-01-11 13:07:02	34.607	25.472
2025-01-11 14:07:02	34.079	29.001
2025-01-11 15:07:02	32.337	33.291
2025-01-11 16:07:02	28.922	39.77
2025-01-11 17:07:02	25.385	49.571
2025-01-11 18:07:02	23.333	58.476
2025-01-11 19:07:02	20.797	70.807
2025-01-11 20:07:02	19.345	79.558
2025-01-11 21:07:02	19.297	82.021
2025-01-11 22:07:02	18.393	78.103
2025-01-11 23:07:02	17.68	75.003
2025-02-11 00:07:02	16.132	78.229
2025-02-11 01:07:02	15.106	79.78
2025-02-11 02:07:02	15.106	77.707
2025-02-11 03:07:02	14.005	81.509
2025-02-11 04:07:02	13.115	81.319
2025-02-11 05:07:02	12.295	81.057
2025-02-11 06:07:02	12.416	80.532
2025-02-11 07:07:02	11.786	81.785
2025-02-11 08:07:02	11.907	83.139
2025-02-11 09:07:02	15.225	76.726
2025-02-11 10:07:02	24.803	51.165
2025-02-11 11:07:02	29.872	37.019
2025-02-11 12:07:02	32.673	32.439
2025-02-11 13:07:02	33.451	32.708
2025-02-11 14:07:02	32.75	35.083
2025-02-11 15:07:02	30.552	40.016
2025-02-11 16:07:02	25.288	53.388
2025-02-11 17:07:02	22.805	71.055
2025-02-11 18:07:02	21.561	76.267
2025-02-11 19:07:02	19.297	77.143
2025-02-11 20:07:02	17.918	68.148
2025-02-11 21:07:02	17.275	81.171
2025-02-11 22:07:02	17.561	84.677
2025-02-11 23:07:02	17.894	86.332
2025-03-11 00:07:02	17.918	87.396
2025-03-11 01:07:02	17.394	87.531
2025-03-11 02:07:02	17.275	88.55
2025-03-11 03:07:02	17.085	86.984
2025-03-11 04:07:02	16.752	86.983
2025-03-11 05:07:02	16.561	87.115
2025-03-11 06:07:02	16.347	87.945
2025-03-11 07:07:02	16.18	88.088
2025-03-11 08:07:02	16.251	88.532
2025-03-11 09:07:02	17.727	84.239
2025-03-11 10:07:02	22.997	59.316
2025-03-11 11:07:02	22.206	65.277
2025-03-11 12:07:02	22.206	66.13
2025-03-11 13:07:02	22.158	63.233
2025-03-11 14:07:02	21.823	68.956
2025-03-11 15:07:02	21.059	69.967
2025-03-11 16:07:02	19.63	78.132
2025-03-11 17:07:02	18.607	79.103
2025-03-11 18:07:02	17.704	83.414
2025-03-11 19:07:02	17.371	85.717
2025-03-11 20:07:02	16.704	88.846
2025-03-11 21:07:02	16.394	89.639
2025-03-11 22:07:02	15.631	89.135
2025-03-11 23:07:02	14.628	89.428
2025-04-11 00:07:02	14.196	89.577
2025-04-11 01:07:02	13.933	90.065
2025-04-11 02:07:02	13.163	87.232
2025-04-11 03:07:02	12.609	86.971
2025-04-11 04:07:02	11.956	86.234
2025-04-11 05:07:02	11.47	86.843
2025-04-11 06:07:02	10.861	86.477
2025-04-11 07:07:02	10.348	86.359
2025-04-11 08:07:02	9.783	85.461
2025-04-11 09:07:02	13.548	80.908
2025-04-11 10:07:02	23.862	48.929
2025-04-11 11:07:02	29.421	32.797
2025-04-11 12:07:02	30.073	29.624
2025-04-11 13:07:02	31.262	30.888
2025-04-11 14:07:02	31.313	31.169
2025-04-11 15:07:02	23.645	50.706
2025-04-11 16:07:02	23.357	50.68
2025-04-11 17:07:02	20.178	64.606
2025-04-11 18:07:02	19.012	74.358
2025-04-11 19:07:02	18.013	82.443
2025-04-11 20:07:02	17.442	86.083
2025-04-11 21:07:02	17.204	88.398
2025-04-11 22:07:02	16.656	89.983
2025-04-11 23:07:02	16.371	91.418
2025-05-11 00:07:02	16.275	92.003
2025-05-11 01:07:02	16.108	91.795
2025-05-11 02:07:02	16.132	91.797
2025-05-11 03:07:02	16.061	91.992
2025-05-11 04:07:02	15.965	92.396
2025-05-11 05:07:02	15.87	92.391
2025-05-11 06:07:02	15.822	92.598
2025-05-11 07:07:02	15.751	93.024
2025-05-11 08:07:02	15.798	92.597
2025-05-11 09:07:02	18.013	83.606
2025-05-11 10:07:02	20.297	69.877
2025-05-11 11:07:02	22.254	62.98
2025-05-11 12:07:02	27.339	48.969
2025-05-11 13:07:02	23.189	58.129
2025-05-11 14:07:02	25.482	51.214
2025-05-11 15:07:02	22.015	64.236
2025-05-11 16:07:02	20.726	70.632
2025-05-11 17:07:02	20.011	74.337
2025-05-11 18:07:02	19.107	80.261
2025-05-11 19:07:02	18.322	85.35
2025-05-11 20:07:02	17.918	87.677
2025-05-11 21:07:02	17.418	88.104
2025-05-11 22:07:02	17.037	90.699
2025-05-11 23:07:02	17.085	90.884
2025-06-11 00:07:02	16.704	89.16
2025-06-11 01:07:02	16.132	86.591
2025-06-11 02:07:02	14.867	85.859
2025-06-11 03:07:02	14.125	86.847
2025-06-11 04:07:02	13.885	87.503
2025-06-11 05:07:02	13.765	86.226
2025-06-11 06:07:02	13.236	86.719
2025-06-11 07:07:02	12.609	87.1
2025-06-11 08:07:02	12.657	86.972
2025-06-11 09:07:02	15.369	81.602
2025-06-11 10:07:02	25.603	49.056
2025-06-11 11:07:02	29.722	40.094
2025-06-11 12:07:02	25.652	50.714
2025-06-11 13:07:02	31.135	39.915
2025-06-11 14:07:02	29.897	40.57
2025-06-11 15:07:02	26.285	51.173
2025-06-11 16:07:02	26.946	50.116
2025-06-11 17:07:02	23.958	60.706
2025-06-11 18:07:02	21.967	71.018
2025-06-11 19:07:02	20.463	78.611
2025-06-11 20:07:02	19.749	83.247
2025-06-11 21:07:02	19.131	85.823
2025-06-11 22:07:02	18.845	84.43
2025-06-11 23:07:02	17.228	78.726
2025-07-11 00:07:02	16.847	78.106
2025-07-11 01:07:02	16.18	76.63
2025-07-11 02:07:02	14.819	78.403
2025-07-11 03:07:02	13.837	81.122
2025-07-11 04:07:02	13.091	81.011
2025-07-11 05:07:02	12.391	81.204
2025-07-11 06:07:02	11.931	82.186
2025-07-11 07:07:02	11.519	82.799
2025-07-11 08:07:02	11.47	82.801
2025-07-11 09:07:02	14.939	78.647
2025-07-11 10:07:02	25.676	49.802
2025-07-11 11:07:02	32.466	30.993
2025-07-11 12:07:02	34.951	24.533
2025-07-11 13:07:02	35.511	24.204
2025-07-11 14:07:02	35.057	24.327
2025-07-11 15:07:02	33.113	33.092
2025-07-11 16:07:02	29.246	40.615
2025-07-11 17:07:02	25.822	51.071
2025-07-11 18:07:02	23.669	60.408
2025-07-11 19:07:02	21.179	72.27
2025-07-11 20:07:02	19.273	80.329
2025-07-11 21:07:02	18.132	82.531
2025-07-11 22:07:02	16.871	80.711
2025-07-11 23:07:02	15.727	80.935
2025-08-11 00:07:02	14.747	80.09
2025-08-11 01:07:02	13.837	80.295
2025-08-11 02:07:02	13.019	79.719
2025-08-11 03:07:02	12.512	80.169
2025-08-11 04:07:02	11.98	79.726
2025-08-11 05:07:02	11.373	79.25
2025-08-11 06:07:02	11.008	78.483
2025-08-11 07:07:02	10.568	78.699
2025-08-11 08:07:02	10.47	79.447
2025-08-11 09:07:02	13.62	77.326
2025-08-11 10:07:02	23.429	52.462
2025-08-11 11:07:02	32.363	34.315
2025-08-11 12:07:02	36.507	20.088
2025-08-11 13:07:02	36.155	26.254
2025-08-11 14:07:02	34.185	32.094
2025-08-11 15:07:02	32.363	37.863
2025-08-11 16:07:02	29.346	44.052
2025-08-11 17:07:02	26.31	51.744
2025-08-11 18:07:02	24.465	64.996
2025-08-11 19:07:02	22.565	75.416
2025-08-11 20:07:02	21.322	82.21
2025-08-11 21:07:02	19.892	72.657
2025-08-11 22:07:02	18.179	71.088
2025-08-11 23:07:02	16.847	73.881
2025-09-11 00:07:02	16.204	74.459
2025-09-11 01:07:02	15.058	76.908
2025-09-11 02:07:02	14.053	72.655
2025-09-11 03:07:02	12.922	74.08
2025-09-11 04:07:02	11.81	74.73
2025-09-11 05:07:02	10.959	75.772
2025-09-11 06:07:02	10.25	75.807
2025-09-11 07:07:02	9.438	73.639
2025-09-11 08:07:02	8.919	70.615
2025-09-11 09:07:02	12.802	66.827
2025-09-11 10:07:02	24.731	40.287
2025-09-11 11:07:02	32.389	25.758
2025-09-11 12:07:02	34.898	22.207
2025-09-11 13:07:02	34.001	29.337
2025-09-11 14:07:02	33.948	28.411
2025-09-11 15:07:02	31.313	34.334
2025-09-11 16:07:02	27.24	45.326
2025-09-11 17:07:02	26.017	48.398
2025-09-11 18:07:02	24.272	67.644
2025-09-11 19:07:02	21.346	53.958
2025-09-11 20:07:02	18.726	67.282
2025-09-11 21:07:02	16.823	76.79
2025-09-11 22:07:02	15.87	81.494
2025-09-11 23:07:02	15.56	82.545
2025-10-11 00:07:02	16.466	81.801
2025-10-11 01:07:02	16.418	83.856
2025-10-11 02:07:02	16.561	85.143
2025-10-11 03:07:02	16.656	83.647
2025-10-11 04:07:02	16.752	86.087
2025-10-11 05:07:02	16.633	87.525
2025-10-11 06:07:02	16.49	73.75
2025-10-11 07:07:02	17.061	65.871
2025-10-11 08:07:02	17.371	62.078
2025-10-11 09:07:02	17.656	70.396
2025-10-11 10:07:02	17.585	66.365
2025-10-11 11:07:02	18.893	53.854
2025-10-11 12:07:02	19.821	49.63
2025-10-11 13:07:02	19.226	50.766
2025-10-11 14:07:02	19.273	50.257
2025-10-11 15:07:02	19.773	48.574
2025-10-11 16:07:02	18.774	50.595
2025-10-11 17:07:02	18.393	66.737
2025-10-11 18:07:02	17.537	68.047
2025-10-11 19:07:02	16.752	67.097
2025-10-11 20:07:02	16.228	57.297
2025-10-11 21:07:02	15.989	67.756
2025-10-11 22:07:02	15.608	74.35
2025-10-11 23:07:02	15.369	77.683
2025-11-11 00:07:02	15.082	80.068
2025-11-11 01:07:02	14.699	81.392
2025-11-11 02:07:02	13.909	83.632
2025-11-11 03:07:02	13.452	84.758
2025-11-11 04:07:02	12.995	84.558
2025-11-11 05:07:02	12.295	84.471
2025-11-11 06:07:02	12.27	85.209
2025-11-11 07:07:02	11.907	84.582
2025-11-11 08:07:02	11.689	84.384
2025-11-11 09:07:02	15.87	75.708
2025-11-11 10:07:02	17.727	66.167
2025-11-11 11:07:02	17.704	67.961
2025-11-11 12:07:02	18.084	64.808
2025-11-11 13:07:02	17.727	65.763
2025-11-11 14:07:02	16.704	64.375
2025-11-11 15:07:02	17.894	63.382
2025-11-11 16:07:02	19.844	56.22
2025-11-11 17:07:02	17.252	67.287
2025-11-11 18:07:02	15.822	75.764
2025-11-11 19:07:02	14.939	82.393
2025-11-11 20:07:02	14.46	85.4
2025-11-11 21:07:02	14.101	87.37
2025-11-11 22:07:02	13.981	88.64
2025-11-11 23:07:02	13.741	87.638
2025-12-11 00:07:02	13.644	88.053
2025-12-11 01:07:02	13.572	87.912
2025-12-11 02:07:02	12.198	88.46
2025-12-11 03:07:02	11.397	88.446
2025-12-11 04:07:02	10.666	88.291
2025-12-11 05:07:02	10.127	87.344
2025-12-11 06:07:02	9.71	86.964
2025-12-11 07:07:02	9.414	86.963
2025-12-11 08:07:02	9.34	87.467
2025-12-11 09:07:02	13.717	78.25
2025-12-11 10:07:02	24.296	49.139
2025-12-11 11:07:02	33.217	28.032
2025-12-11 12:07:02	36.507	20.263
2025-12-11 13:07:02	32.569	26.557
2025-12-11 14:07:02	27.831	36.138
2025-12-11 15:07:02	24.948	43.973
2025-12-11 16:07:02	22.421	55.504
2025-12-11 17:07:02	21.393	59.326
2025-12-11 18:07:02	19.583	69.226
2025-12-11 19:07:02	17.585	80.202
2025-12-11 20:07:02	17.014	84.256
2025-12-11 21:07:02	16.347	86.85
2025-12-11 22:07:02	15.751	87.938
2025-12-11 23:07:02	15.512	87.516
11/13/25 12:07:02 AM	15.345	87.792
11/13/25 01:07:02 AM	15.225	88.97
11/13/25 02:07:02 AM	14.915	88.36
11/13/25 03:07:02 AM	14.436	84.739
11/13/25 04:07:02 AM	14.268	85.631
11/13/25 05:07:02 AM	12.947	85.308
11/13/25 06:07:02 AM	11.592	87.224
11/13/25 07:07:02 AM	10.861	87.479
11/13/25 08:07:02 AM	10.495	86.478
11/13/25 09:07:02 AM	12.44	81.996
11/13/25 10:07:02 AM	23.621	48.785
11/13/25 11:07:02 AM	34.818	25.889
11/13/25 12:07:02 PM	29.096	31.307
11/13/25 01:07:02 PM	24.586	42.837
11/13/25 02:07:02 PM	21.274	59.784
11/13/25 02:24:45 PM
11/13/25 02:24:47 PM
11/13/25 02:25:32 PM

## Sheet: Greehouse light readings
	Sample day
TIME	1	2	3	4	5	6	7	8	9	10	AVERAGE
06:00:00	12.25	6.5	12.5	6	1.5	1.75	5.5	10.25	1	7	6.425
06:30:00	131.5	145.5	239.25	137.25	62.25	93.75	81.5	86.25	156	43.25	117.65
07:00:00	396.25	483	551.25	468.25	185.25	419.5	99.25	344	383.5	542.25	387.25
07:30:00	620.5	703.25	975	710.5	468	614	437.5	431.75	651.5	566	617.8
08:00:00	741.75	1010	1295	882.5	484	1342.5	469.25	736.5	1152.5	767	888.1
08:30:00	2287.5	2492.5	2700	3187.5	436.5	1900	652.25	2835	2470	1385	2034.62
09:00:00	3870	4592.5	4522.5	5135	2112.5	5265	470.75	5865	5532.5	1760	3912.57
09:30:00	6022.5	5835	3730	6797.5	3092.5	1497.5	485.5	5007.5	6517.5	5255	4424.05
10:00:00	6425	6795	7005	6592.5	3487.5	1735	3050	8255	8142.5	3970	5545.75
10:30:00	5907.5	5208.75	6252.5	8782.5	3597.5	1037.5	4097.5	3230	1555	7155	4682.38
11:00:00	7402.5	7850	7957.5	8690	4677.5	515.5	3292.5	5817.5	6350	7372.5	5992.55
11:30:00	7407.5	7805	3487.5	4850	5110	632.5	6325	1065	1442.5	2632.5	4075.75
12:00:00	7100	8227.5	7375	8655	2417.5	1722.5	6770	2145	3255	4207.5	5187.5
12:30:00	7757.5	2865	5982.5	8337.5	1782.5	825	3937.5	1580	2150	1152.5	3637
13:00:00	7035	2980	7005	7190	6990	787.5	2805	1402.5	1157.5	1495	3884.75
13:30:00	5755	3210	6540	4402.5	6257.5	131.25	2875	1792.25	6470	857.75	3829.12
14:00:00	6940	1402.5	3017.5	4237.5	1180	2872.5	2027.5	1002.5	1912.5	639.25	2523.18
14:30:00	5317.5	1362.5	3222.5	6720	3402.5	1942.5	1365	745.25	5125	402.5	2960.53
15:00:00	4042.5	4085	2610	1502.5	2080	1827.5	3192.5	718	3405	1147.5	2461.05
15:30:00	2140	1262.5	3605	1917.5	1892.5	1590	393.75	811.75	1095	1392.5	1610.05
16:00:00	1229.75	1387.5	970	1842.5	1685	1095	420	845	1065	1125	1166.47
16:30:00	1205	872.5	468.25	2145	1372.5	759.25	487	406	2203.5	798	1071.7
17:00:00	447	529.25	326	1332.75	675.25	486.25	248.75	351.25	2097.25	608	710.175
17:30:00	227	267	36	1027.25	253.25	n/a	39.25	199.5	1141.75	348	393.222
18:00:00	112.5	180	66	861.25	138.75	n/a	n/a	197.75	239.25	n/a	256.5
n/a: reading was not taken
